# Supplementary material for: Membrane-Bound Transcription Factor ZmNAC074 Positively Regulates Abiotic Stress Tolerance in Transgenic Arabidopsis
Source: Int J Mol Sci. 2023 Nov 10;24(22):16157. doi: 10.3390/ijms242216157 (PMC10671035; doi:10.3390/ijms242216157)
Supplement: Supplementary file 1 [file ijms-24-16157-s001.zip]

Archive with 1 entries (1 files):
- ijms-2695357-supplementary.pdf
